# Supplementary material for: Profiling of Microbiota at the Mouth of Bottles and in Remaining Tea after Drinking Directly from Plastic Bottles of Tea
Source: Dent J (Basel). 2021 May 21;9(6):58. doi: 10.3390/dj9060058 (PMC8224315; doi:10.3390/dj9060058)
Supplement: Supplementary file 1 [file dentistry-09-00058-s001.zip]

Archive with 1 entries (1 files):
- dentistry-1216253-supplementary.pptx
